# Supplementary material for: Saponin treatment for eukaryotic DNA depletion alters the microbial DNA profiles by reducing the abundance of Gram-negative bacteria in metagenomics analyses
Source: Microbiome Res Rep. 2023 Nov 15;3(1):4. doi: 10.20517/mrr.2023.02 (PMC10917613; doi:10.20517/mrr.2023.02)
Supplement: Supplementary file 1 [file mrr-3-1-4-SupplementaryMaterials.xlsx]

## Sheet: Supplementary Table 1
Supplementary Table 1. Heat map of bacterial species OTUs belonging to high-quality reads samples which were reanalyzed at a lower depth to ensure that the number of reads achieved was sufficient to be analyzed.
Reads Taxonomy	Saliva-T	Saliva-T-200	Skin-T	Skin-200	Sputum-T	Sputum-T-200
Cutibacterium acnes	0	0	0.881495	0.919263	0	0
Bifidobacterium scardovii	0	0	0	0	0	0
Corynebacterium accolens	0	0	0	0	0	0
Corynebacterium propinquum	0	0	0	0	0	0
Prevotella melaninogenica	0	0	0	0	0	0
Bifidobacterium unknown_species	0	0	0	0	0	0
Dolosigranulum pigrum	0	0	0	0	0	0
Lactobacillus acidophilus	0	0	0	0	0	0
Prevotella unknown_species	0	0	0	0	0	0.00453734
Corynebacterium unknown_species	0	0	0	0	0	0
Haemophilus parainfluenzae	0	0	0	0	0	0
Cutibacterium unknown_species	0	0	0.0976418	0.0280807	0	0
Neisseria subflava	0	0	0	0	0	0
Lactobacillus gasseri	0	0	0	0	0	0
Prevotella histicola	0	0	0	0	0	0
Prevotella pallens	0	0	0	0	0	0
Prevotella intermedia	0	0	0	0	0	0
Porphyromonas unknown_species	0	0	0	0	0	0
Peptostreptococcus stomatis	0	0	0	0	0.0602254	0.055178
Haemophilus unknown_species	0	0	0	0	0	0
Prevotella jejuni	0	0	0	0	0	0
Prevotella veroralis	0	0	0	0	0	0
Lawsonella unknown_species	0	0	0.0208625	0.0288328	0	0
Veillonella dispar	0	0	0	0	0.01696	0.0127444
Neisseria unknown_species	0	0	0	0	0	0
Fusobacterium pseudoperiodonticum	0	0	0	0	0	0
Finegoldia magna	0	0	0	0	0	0
Prevotella salivae	0	0	0	0	0	0
Veillonella infantium	0	0	0	0	0.00939026	0
Pseudomonas aeruginosa	0	0	0	0	0	0
Dolosigranulum unknown_species	0	0	0	0	0	0
Neisseria elongata	0	0	0	0	0	0
Haemophilus haemolyticus	0	0	0	0	0	0
Bifidobacterium longum	0	0	0	0	0.0148841	0.0270135
Capnocytophaga leadbetteri	0	0	0	0	0	0
Lactobacillus unknown_species	0	0	0	0	0	0
Alloprevotella tannerae	0	0	0	0	0	0
Stomatobaculum longum	0	0	0	0	0.0130756	0.0116678
Morococcus cerebrosus	0	0	0	0	0	0
Capnocytophaga unknown_species	0	0	0	0	0	0
Porphyromonas endodontalis	0	0	0	0	0	0
Corynebacterium pseudodiphtheriticum	0	0	0	0	0	0
Campylobacter unknown_species	0	0	0	0	0	0
Prevotella nanceiensis	0	0	0	0	0	0
Lactiplantibacillus plantarum	0	0	0	0	0	0
Selenomonas unknown_species	0	0	0	0	0	0
Streptococcus anginosus	0	0	0	0	0.00935131	0.00690578
Aggregatibacter segnis	0	0	0	0	0	0
Finegoldia unknown_species	0	0	0	0	0	0
Prevotella nigrescens	0	0	0	0	0	0
Prevotella loescheii	0	0	0	0	0	0
Prevotella scopos	0	0	0	0	0	0
Leptotrichia unknown_species	0	0	0	0	0	0
Veillonella tobetsuensis	0	0	0	0	0	0
Neisseria flavescens	0	0	0	0	0	0
Porphyromonas gingivalis	0	0	0	0	0	0
Prevotella amnii	0	0	0	0	0	0
Oribacterium unknown_species	0	0	0	0	0	0.00539554
Mogibacterium timidum	0	0	0	0	0.00759332	0.00739175
Alloprevotella unknown_species	0	0	0	0	0	0
Pseudomonas unknown_species	0	0	0	0	0	0
Actinomyces naeslundii	0	0	0	0	0.00663404	0.0129159
Capnocytophaga granulosa	0	0	0	0	0	0
Neisseria sicca	0	0	0	0	0	0
Acinetobacter baumannii	0	0	0	0	0	0
Bacteroides unknown_species	0	0	0	0	0	0
Streptococcus sanguinis	0.00587347	0	0	0	0	0
Schaalia odontolytica	0.00661663	0	0	0	0.012505	0.0220873
Solobacterium unknown_species	0.00828038	0	0	0	0.0106884	0.0244163
Streptococcus vestibularis	0.00845243	0	0	0	0.00988123	0.00705386
Gemella morbillorum	0.0103901	0	0	0	0	0
Veillonella atypica	0.0108005	0	0	0	0.0349872	0.0196319
Streptococcus cristatus	0.0110815	0	0	0	0	0
Actinomyces oris	0	0.00440653	0	0	0.0256972	0.0131553
Veillonella parvula	0	0.00641223	0	0	0.0181754	0.0255243
Abiotrophia defectiva	0.0082	0.00662654	0	0	0	0
Mogibacterium diversum	0.0174779	0.00746952	0	0	0.0194369	0.0297329
Streptococcus pseudopneumoniae	0	0.0128317	0	0	0.00819852	0
Peptostreptococcus unknown_species	0.00742736	0.0132048	0	0	0.00981742	0.0131406
Streptococcus oralis	0.0262813	0.0139893	0	0	0.0139759	0.00696066
Mogibacterium unknown_species	0	0.0148019	0	0	0.010317	0.0147299
Gemella unknown_species	0.00994251	0.0152382	0	0	0	0
Eubacterium unknown_species	0.0157961	0.017229	0	0	0.00900656	0.00857263
Veillonella rogosae	0.0099065	0.0186046	0	0	0	0.00617139
Veillonella unknown_species	0.00892924	0.0195183	0	0	0.0136044	0.012949
Granulicatella unknown_species	0.0246745	0.0210903	0	0	0	0
Actinomyces bouchesdurhonensis	0	0.0239898	0	0	0.00919662	0
Lancefieldella unknown_species	0.0234924	0.0256759	0	0	0.0318155	0.0511023
Actinomyces unknown_species	0.0310839	0.0277237	0	0	0.0779386	0.0689725
Granulicatella adiacens	0.0103766	0.0279516	0	0	0	0
Streptococcus infantis	0.0484452	0.0300101	0	0	0	0.00746605
Rothia unknown_species	0.0280703	0.0324058	0	0	0.0101642	0.00537472
Streptococcus gordonii	0.0322728	0.0372573	0	0	0	0
Gemella sanguinis	0.046429	0.0375201	0	0	0.0200497	0.0149351
Schaalia unknown_species	0.0620664	0.0461695	0	0	0.120409	0.0861471
Streptococcus mitis	0.0358588	0.0487187	0	0	0.0509361	0.055408
Streptococcus australis	0.0411243	0.0547665	0	0	0.00858886	0
Streptococcus parasanguinis	0.0634482	0.0703412	0	0	0.0836456	0.0763631
Rothia mucilaginosa	0.080285	0.0724545	0	0	0.00855719	0
Streptococcus unknown_species	0.110841	0.0730338	0	0.00656496	0.0755865	0.0594646
Streptococcus salivarius	0.196076	0.142258	0	0	0.168708	0.129257

## Sheet: Supplementary Table 2
Supplementary Table 2. Taxonomic Variation Index (TVI) evaluating the divergence of treated and untreated profiles which consists in the absolute sum of positive and negative relative abundance differences observed for each microbial taxon.
Samples	Taxonomic Variation Index (TVI)
Vagina-NT	29.1
Vagina-T
Gastric antrum-NT	190.32
Gastric antrum-T
Gastric body-NT	180.56
Gastric body-T
Saliva-NT	1.74
Saliva-T
Skin-NT	5.05
Skin-T
Sputum-NT	129.7
Sputum-T
Nasophar-NT	23.64
Nasophar-T

## Sheet: Supplementary Table 3
Supplementary Table 3. Heat map of bacterial species OTUs belonging to different biological samples treated with 2.5 % saponin. Relative abundance of bacterial species is indicated with a color scale ranging from red shading representing the presence to black shading for the absence and the relative percentage of abundance is reported.
Reads Taxonomy	Vagina-NT	Vagina-T	Antrum-NT	Antrum-T	Body-NT	Body-T	Saliva-NT	Saliva-T	Skin-NT	Skin-T	Sputum-NT	Sputum-T	Nasophar-NT	Nasophar-T
Cutibacterium acnes	0	0	0	0	0	0	0	0	0.856244	0.881495	0	0	0	0
Bifidobacterium scardovii	0.497475	0.642993	0	0	0	0	0	0	0	0	0	0	0	0
Corynebacterium accolens	0	0	0	0	0	0	0	0	0	0	0	0	0.390594	0.346624
Streptococcus salivarius	0	0	0	0.293677	0.0330195	0.380344	0.0286053	0.196076	0	0	0.0418362	0.168708	0	0
Corynebacterium propinquum	0	0	0	0	0	0	0	0	0	0	0	0	0.366629	0.276148
Streptococcus unknown_species	0	0	0.0482592	0.210165	0.0283558	0.29693	0.0335346	0.110841	0	0	0.0185136	0.0755865	0	0
Streptococcus mitis	0	0	0	0.293741	0.0111465	0	0	0.0358588	0	0	0.0217127	0.0509361	0	0
Prevotella melaninogenica	0	0	0.125339	0	0.104716	0	0.106116	0	0	0	0.257081	0	0	0
Streptococcus parasanguinis	0	0	0	0.202416	0.0204828	0	0.0091447	0.0634482	0	0	0.0308954	0.0836456	0	0
Bifidobacterium unknown_species	0.194143	0.181273	0	0	0	0	0	0	0	0	0	0	0	0
Schaalia unknown_species	0	0	0	0	0.0184858	0.193575	0.00948224	0.0620664	0	0	0.0368057	0.120409	0	0
Dolosigranulum pigrum	0	0	0	0	0	0	0	0	0	0	0	0	0.176999	0.187468
Lactobacillus acidophilus	0.155992	0.105507	0	0	0	0	0	0	0	0	0	0	0	0
Prevotella unknown_species	0	0	0.132564	0	0.130224	0	0.106683	0	0	0	0.0628138	0	0	0
Actinomyces unknown_species	0	0	0	0	0.0172671	0.129152	0.00604534	0.0310839	0	0	0.0176042	0.0779386	0	0
Corynebacterium unknown_species	0	0	0	0	0	0	0	0	0	0	0	0	0.0456481	0.127417
Haemophilus parainfluenzae	0	0	0.116818	0	0.0428994	0	0.0465532	0	0	0	0	0	0	0
Veillonella atypica	0	0	0.0358482	0	0.0175529	0	0.0404169	0.0108005	0	0	0.115647	0.0349872	0	0
Cutibacterium unknown_species	0	0	0	0	0	0	0	0	0.104778	0.0976418	0	0	0	0
Neisseria subflava	0	0	0.100947	0	0.0790848	0	0.0687377	0	0	0	0	0	0	0
Lactobacillus gasseri	0.0969778	0.0587273	0	0	0	0	0	0	0	0	0	0	0	0
Prevotella histicola	0	0	0.0878579	0	0.0639142	0	0.059685	0	0	0	0.0483084	0	0	0
Rothia mucilaginosa	0	0	0	0	0	0	0	0.080285	0	0	0	0.00855719	0	0
Prevotella pallens	0	0	0.0725438	0	0.0449928	0	0.0287476	0	0	0	0	0	0	0
Prevotella intermedia	0	0	0	0	0	0	0.00745029	0	0	0	0.0695897	0	0	0
Porphyromonas unknown_species	0	0	0.0485994	0	0.0602844	0	0.0611223	0	0	0	0	0	0	0
Peptostreptococcus stomatis	0	0	0	0	0	0	0	0	0	0	0.0258323	0.0602254	0	0
Haemophilus unknown_species	0	0	0.0522486	0	0.0191874	0	0.0231838	0	0	0	0	0	0	0
Streptococcus infantis	0	0	0	0	0.0120157	0	0.0100441	0.0484452	0	0	0	0	0	0
Prevotella jejuni	0	0	0.0481047	0	0.0393692	0	0.0324492	0	0	0	0.0121115	0	0	0
Prevotella veroralis	0	0	0.0467143	0	0.0324386	0	0.0231814	0	0	0	0	0	0	0
Gemella sanguinis	0	0	0	0	0	0	0	0.046429	0	0	0	0.0200497	0	0
Veillonella parvula	0	0	0	0	0	0	0.0154131	0	0	0	0.0428413	0.0181754	0	0
Streptococcus australis	0	0	0	0	0	0	0	0.0411243	0	0	0	0.00858886	0	0
Lawsonella unknown_species	0	0	0	0	0	0	0	0	0.0389799	0.0208625	0	0	0	0
Veillonella dispar	0	0	0	0	0	0	0.00818294	0	0	0	0.0371247	0.01696	0	0
Neisseria unknown_species	0	0	0.0341688	0	0.031788	0	0.0358534	0	0	0	0	0	0	0
Lancefieldella unknown_species	0	0	0	0	0.0159916	0	0.011458	0.0234924	0	0	0.032844	0.0318155	0	0
Veillonella unknown_species	0	0	0	0	0.00868325	0	0.0324652	0.00892924	0	0	0.0269432	0.0136044	0	0
Streptococcus gordonii	0	0	0	0	0	0	0	0.0322728	0	0	0	0	0	0
Veillonella rogosae	0	0	0	0	0.0132428	0	0.0292471	0.0099065	0	0	0	0	0	0
Rothia unknown_species	0	0	0	0	0	0	0	0.0280703	0	0	0	0.0101642	0	0
Fusobacterium pseudoperiodonticum	0	0	0.026547	0	0.00779915	0	0.0128018	0	0	0	0	0	0	0
Streptococcus oralis	0	0	0	0	0	0	0.00957708	0.0262813	0	0	0	0.0139759	0	0
Actinomyces oris	0	0	0	0	0	0	0	0	0	0	0.00717769	0.0256972	0	0
Finegoldia magna	0	0	0	0	0	0	0	0	0	0	0	0	0	0.0249357
Granulicatella unknown_species	0	0	0	0	0	0	0	0.0246745	0	0	0	0	0	0
Prevotella salivae	0	0	0.0234406	0	0.0172164	0	0.0128215	0	0	0	0	0	0	0
Veillonella infantium	0	0	0	0	0	0	0.0153718	0	0	0	0.0230605	0.00939026	0	0
Pseudomonas aeruginosa	0.0199871	0	0	0	0	0	0	0	0	0	0	0	0	0
Mogibacterium diversum	0	0	0	0	0	0	0	0.0174779	0	0	0	0.0194369	0	0
Dolosigranulum unknown_species	0	0	0	0	0	0	0	0	0	0	0	0	0.00841112	0.0173976
Neisseria elongata	0	0	0	0	0.0166779	0	0	0	0	0	0	0	0	0
Eubacterium unknown_species	0	0	0	0	0.00689828	0	0	0.0157961	0	0	0	0.00900656	0	0
Haemophilus haemolyticus	0	0	0	0	0.0151148	0	0	0	0	0	0	0	0	0
Bifidobacterium longum	0	0	0	0	0	0	0	0	0	0	0	0.0148841	0	0
Capnocytophaga leadbetteri	0	0	0	0	0.00968426	0	0.0137199	0	0	0	0	0	0	0
Lactobacillus unknown_species	0.0135282	0.00691203	0	0	0	0	0	0	0	0	0	0	0	0
Alloprevotella tannerae	0	0	0	0	0	0	0	0	0	0	0.0133317	0	0	0
Stomatobaculum longum	0	0	0	0	0	0	0	0	0	0	0.00825434	0.0130756	0	0
Morococcus cerebrosus	0	0	0	0	0.0118697	0	0.0130227	0	0	0	0	0	0	0
Schaalia odontolytica	0	0	0	0	0	0	0	0.00661663	0	0	0	0.012505	0	0
Capnocytophaga unknown_species	0	0	0	0	0.0094476	0	0.0123077	0	0	0	0	0	0	0
Porphyromonas endodontalis	0	0	0	0	0	0	0.0121164	0	0	0	0	0	0	0
Corynebacterium pseudodiphtheriticum	0	0	0	0	0	0	0	0	0	0	0	0	0.0117162	0.0110758
Campylobacter unknown_species	0	0	0	0	0	0	0.0116649	0	0	0	0	0	0	0
Streptococcus cristatus	0	0	0	0	0	0	0	0.0110815	0	0	0	0	0	0
Prevotella nanceiensis	0	0	0	0	0.0109458	0	0.00920182	0	0	0	0	0	0	0
Solobacterium unknown_species	0	0	0	0	0	0	0	0.00828038	0	0	0.00829793	0.0106884	0	0
Gemella morbillorum	0	0	0	0	0	0	0	0.0103901	0	0	0	0	0	0
Granulicatella adiacens	0	0	0	0	0	0	0	0.0103766	0	0	0	0	0	0
Mogibacterium unknown_species	0	0	0	0	0	0	0	0	0	0	0	0.010317	0	0
Lactiplantibacillus plantarum	0.0100311	0.0045885	0	0	0	0	0	0	0	0	0	0	0	0
Gemella unknown_species	0	0	0	0	0	0	0	0.00994251	0	0	0	0	0	0
Streptococcus vestibularis	0	0	0	0	0	0	0	0.00845243	0	0	0	0.00988123	0	0
Peptostreptococcus unknown_species	0	0	0	0	0	0	0	0.00742736	0	0	0	0.00981742	0	0
Selenomonas unknown_species	0	0	0	0	0	0	0.00952421	0	0	0	0	0	0	0
Streptococcus anginosus	0	0	0	0	0	0	0	0	0	0	0	0.00935131	0	0
Aggregatibacter segnis	0	0	0	0	0.00927012	0	0	0	0	0	0	0	0	0
Actinomyces bouchesdurhonensis	0	0	0	0	0	0	0	0	0	0	0	0.00919662	0	0
Finegoldia unknown_species	0	0	0	0	0	0	0	0	0	0	0	0	0	0.00893217
Prevotella nigrescens	0	0	0	0	0.00885642	0	0.00591299	0	0	0	0	0	0	0
Prevotella loescheii	0	0	0	0	0	0	0	0	0	0	0.00871609	0	0	0
Prevotella scopos	0	0	0	0	0.00561513	0	0.00499249	0	0	0	0.00871159	0	0	0
Leptotrichia unknown_species	0	0	0	0	0	0	0.00858844	0	0	0	0	0	0	0
Veillonella tobetsuensis	0	0	0	0	0	0	0	0	0	0	0.00858476	0	0	0
Abiotrophia defectiva	0	0	0	0	0	0	0	0.0082	0	0	0	0	0	0
Streptococcus pseudopneumoniae	0	0	0	0	0	0	0	0	0	0	0	0.00819852	0	0
Neisseria flavescens	0	0	0	0	0	0	0.00795096	0	0	0	0	0	0	0
Porphyromonas gingivalis	0	0	0	0	0.00784259	0	0	0	0	0	0	0	0	0
Prevotella amnii	0	0	0	0	0.00783104	0	0	0	0	0	0	0	0	0
Oribacterium unknown_species	0	0	0	0	0	0	0	0	0	0	0.00778379	0	0	0
Mogibacterium timidum	0	0	0	0	0	0	0	0	0	0	0	0.00759332	0	0
Alloprevotella unknown_species	0	0	0	0	0	0	0	0	0	0	0.00757526	0	0	0
Pseudomonas unknown_species	0.00712975	0	0	0	0	0	0	0	0	0	0	0	0	0
Actinomyces naeslundii	0	0	0	0	0	0	0	0	0	0	0	0.00663404	0	0
Capnocytophaga granulosa	0	0	0	0	0	0	0.0066205	0	0	0	0	0	0	0
Neisseria sicca	0	0	0	0	0.00631963	0	0	0	0	0	0	0	0	0
Streptococcus sanguinis	0	0	0	0	0	0	0	0.00587347	0	0	0	0	0	0
Acinetobacter baumannii	0.00473307	0	0	0	0	0	0	0	0	0	0	0	0	0
Bacteroides unknown_species	0	0	0	0	0.00346863	0	0	0	0	0	0	0	0	0

## Sheet: Supplementary Table 4
Supplementary Table 4. Percentages of Gram-positive and Gram-negative bacteria in treated and control biological samples analyzed.
Samples	Gram +	Gram -
Vagina-NT	96.81%	2.71%
Vagina-T	1
Antrum-NT	8.41%	91.59%
Antrum-T	1
Body-NT	20.31%	79.69%
Body-T	1
Saliva-NT	25.90%	74.10%
Saliva-T	1
Skin-NT	1
Skin-T	1
Sputum-NT	51.18%	48.82%
Sputum-T	1
Nasophar-NT	1
Nasophar-T	1

## Sheet: Supplementary Table 5
Supplementary Table 5. Heat map of bacterial species OTUs belonging to saliva sample treated with different saponin percentages. Relative abundance of bacterial species is indicated with a color scale ranging from red shading representing the presence to black shading for the absence and the relative percentage of abundance is reported.
Reads Taxonomy	0.000125	0.0005	0.001	0.005	0.015	0.02	NT
Actinomyces bouchesdurhonensis	0.0172715	0.0112966	0.0136441	0.014772	0.0176034	0.0166232	0
Actinomyces dentalis	0	0	0.00454743	0.00538731	0.0054298	0.00585507	0
Actinomyces oris	0	0.00679736	0.00725629	0.00738764	0.00833269	0.00952463	0
Actinomyces unknown_species	0.0806023	0.0533071	0.0571122	0.0558517	0.081867	0.070693	0.0215027
Alloprevotella rava	0	0	0	0	0	0	0.0121418
Alloprevotella unknown_species	0.00913571	0	0	0	0	0	0.0183325
Colibacter unknown_species	0.0147862	0	0	0	0	0	0.0162512
Eubacterium unknown_species	0.0188495	0.0173798	0.013445	0.0160471	0.013209	0.0142184	0.00988487
Haemophilus parainfluenzae	0	0	0	0	0	0	0.00809389
Lachnoanaerobaculum orale	0	0	0	0	0	0	0
Lancefieldella parvula	0	0	0	0	0	0	0
Lancefieldella unknown_species	0.0875677	0.0352987	0.0319795	0.0212574	0.0232913	0.0233443	0.059061
Mogibacterium diversum	0.0126725	0.0362041	0.0364559	0.0429796	0.0404092	0.0462391	0
Mogibacterium timidum	0	0.0111564	0.0135087	0.0173726	0.016672	0.0155091	0
Mogibacterium unknown_species	0	0.0182663	0.0184522	0.0255816	0.0277468	0.0243764	0
Neisseria subflava	0.0230384	0.0144326	0.0162466	0.017375	0.0206039	0.0137956	0.0202646
Neisseria unknown_species	0.0112336	0	0	0	0.00850286	0	0.00978937
Olegusella unknown_species	0	0	0	0	0.0136403	0	0
Olsenella phocaeensis	0	0	0	0.00722583	0.020912	0.00852496	0
Olsenella unknown_species	0	0	0	0	0	0.00823916	0
Oribacterium unknown_species	0.00712294	0	0	0	0	0	0
Peptostreptococcus stomatis	0	0.0115355	0.00815888	0.0109026	0.0119667	0.0102422	0
Peptostreptococcus unknown_species	0	0.00761167	0	0	0	0	0
Porphyromonas endodontalis	0.00776739	0.01215	0.0135499	0.00837515	0	0	0.010748
Porphyromonas gingivalis	0.0088957	0	0	0	0	0	0.0147967
Prevotella histicola	0.0906608	0.08748	0.082252	0.0690978	0.0435373	0.0495619	0.189849
Prevotella intermedia	0	0.00639269	0.00628686	0	0	0	0.011095
Prevotella jejuni	0.00579091	0.00687765	0.00710296	0.00500964	0	0.00414279	0.0142843
Prevotella melaninogenica	0.0870535	0.103425	0.0979315	0.103059	0.0575252	0.0681113	0.19684
Prevotella pallens	0.0236957	0.0242008	0.021004	0.0125781	0.00820565	0.00935955	0.0454559
Prevotella salivae	0.0121584	0.0103334	0.0107775	0.00934488	0.00629277	0.00701807	0.0248758
Prevotella scopos	0	0	0	0	0	0	0.00710744
Prevotella unknown_species	0.0384787	0.0421259	0.0376013	0.0344456	0.0187434	0.0216548	0.0760076
Rothia mucilaginosa	0.0245321	0.0373044	0.0472376	0.0468641	0.0690018	0.0640553	0
Rothia unknown_species	0.0236359	0.0387188	0.0488269	0.0452743	0.0670961	0.063334	0
Schaalia odontolytica	0.00642068	0	0	0	0.00666057	0.00697586	0
Schaalia unknown_species	0.0970575	0.0524306	0.0693488	0.0557835	0.0821341	0.0794707	0.0240976
Selenomonas unknown_species	0	0	0	0	0	0	0
Solobacterium unknown_species	0.00965932	0.0127487	0.0122507	0.0118071	0.0126582	0.0142053	0.00821153
Stomatobaculum longum	0.012445	0	0	0	0	0	0
Stomatobaculum unknown_species	0	0	0	0	0	0	0
Streptococcus australis	0	0	0	0.0083599	0	0.0083045	0
Streptococcus infantis	0	0.0104158	0.0094767	0	0	0	0
Streptococcus mitis	0.00835621	0.00904083	0.00961977	0.00878724	0	0	0
Streptococcus oralis	0	0.00999469	0.0111944	0.0104237	0	0	0
Streptococcus parasanguinis	0.0407807	0.0639096	0.0661414	0.0734573	0.0793357	0.0821325	0.0091721
Streptococcus salivarius	0.0879833	0.0956611	0.0971476	0.109712	0.104502	0.120868	0.0178418
Streptococcus sinensis	0	0	0	0	0.0156037	0.00814343	0
Streptococcus unknown_species	0.042515	0.0584321	0.0546663	0.0549688	0.0579718	0.0566232	0.0227499
Treponema unknown_species	0.00776266	0.00556014	0.00567735	0	0	0	0.00837804
Veillonella atypica	0.0446257	0.0339551	0.0302247	0.034027	0.0211936	0.0258652	0.0809067
Veillonella dispar	0.0134263	0.0153363	0.0131276	0.0172295	0.0112663	0.0127108	0.0172465
Veillonella infantium	0.00879092	0.00940653	0	0.00989905	0	0.00841906	0.0127752
Veillonella parvula	0	0.00791303	0.00801475	0.00796315	0.00732799	0	0
Veillonella rogosae	0	0.00800545	0.00816151	0.00859999	0.0086678	0.00884514	0.00859858
Veillonella unknown_species	0.0152267	0.0148957	0.0115742	0.0127929	0.012089	0.0130105	0.0236409

## Sheet: Supplementary Table 6
Supplementary Table 6. Percentages of Gram-positive and Gram-negative bacteria in sputum samples treated with different saponin percentages compared to control sample.
Samples	Gram +	Gram -
Sputum-0.0125%	57.75%	42.25%
Sputum-0.05%	59.75%	40.25%
Sputum-0.1%	63.05%	36.95%
Sputum-0.5%	65.02%	34.98%
Sputum-1.5%	77.60%	22.40%
Sputum-2%	75.75%	24.25%
Sputum-NT	17.25%	82.75%
