# Supplementary material for: Saponin treatment for eukaryotic DNA depletion alters the microbial DNA profiles by reducing the abundance of Gram-negative bacteria in metagenomics analyses
Source: Microbiome Res Rep. 2023 Nov 15;3(1):4. doi: 10.20517/mrr.2023.02 (PMC10917613; doi:10.20517/mrr.2023.02)
Supplement: Supplementary file 3 — Supplementary Materials [file mrr-3-1-4-SupplementaryMaterials.zip]

Archive with 3 entries (2 files):
- mrr3002-SupplementaryMaterials/
- mrr3002-SupplementaryMaterials/mrr3002-SupplementaryMaterials.pdf
- mrr3002-SupplementaryMaterials/mrr3002-SupplementaryMaterials.xlsx
